# Supplementary material for: Dasatinib and Quercetin Alleviate Retinal Ganglion Cell Dendritic Shrinkage and Promote Axonal Regeneration in Mice with Optic Nerve Injury
Source: Int J Mol Sci. 2025 Dec 18;26(24):12170. doi: 10.3390/ijms262412170 (PMC12733733; doi:10.3390/ijms262412170)
Supplement: Supplementary file 1 [file ijms-26-12170-s001.zip]

Archive with 1 entries (1 files):
- ijms-3976034-supplementary.pdf
